# Supplementary material for: Genetic mapping and QTL analysis for peanut smut resistance
Source: BMC Plant Biol. 2021 Jul 2;21:312. doi: 10.1186/s12870-021-03023-4 (PMC8252251; doi:10.1186/s12870-021-03023-4)
Supplement: Supplementary file 2 — Additional file 2: List of 236 SNPs statistically significant (P = 0.01) resulting of a single marker-phenotype association between disease resistance trait and SNP markers. [file 12870_2021_3023_MOESM2_ESM.xlsx]

## Sheet: Regression
#List of 236 SNPs statistically significant (P = 0.01) resulting of a single marker-phenotype association between disease resistance trait and SNP markers.
#Conducted by simple linear regression to asses association between SNPs markers and SmI. All markers with p-value<0.05 was considered associated with phenotype variation.
#Physical position based on the Axiom Arachis2 array design (Clevenger et al. 2018)
Marker	chr	p.value	Physical position (bp)
AX-177637682	A08	5.15e-05	52576684
AX-176818570	A08	5.47e-05	4314674
AX-176805611	A08	6.1e-05	111851182
AX-147229403	A08	8.22e-05	4873972
AX-147212761	A02/B02	0.000190896	2907720
AX-176792382	A08	0.000240296	105903204
AX-176801945	A08	0.000243674	104468847
AX-177640169	A08	0.000253171	103150738
AX-176813878	A08	0.00026665	111251556
AX-176793067	A08	0.000373459	4388602
AX-176809466	A08	0.000373459	4403235
AX-177640532	A08	0.00038226	103237126
AX-177638864	A08	0.000437559	97455577
AX-176802726	A07	0.000491068	115274919
AX-176799959	A08	0.000565781	112950513
AX-176816055	A07	0.00077419	40324562
AX-176801544	A01	0.000792614	121795030
AX-177637427	A08	0.000847539	104195938
AX-176803782	A07	0.000849582	39433852
AX-176820999	A07	0.000904017	100889557
AX-176815271	A07	0.0010357	55283469
AX-176809445	A07	0.00105243	85322664
AX-176818565	A07	0.00105947	55186930
AX-147212854	A02/B02	0.00108619	3563958
AX-176813017	A07	0.00119196	27420405
AX-176813945	A01	0.00124179	121460689
AX-176799573	A07	0.00126213	42955508
AX-177639801	A07	0.0013139	62271988
AX-176802987	A07	0.00141829	19639458
AX-176800287	A08	0.00149842	7520037
AX-177638186	A07	0.00188586	19641821
AX-176820517	A07	0.00192694	114568297
AX-176816092	A07	0.00195498	19640787
AX-176798715	A07	0.00201641	26484577
AX-176815808	A07	0.00208774	92446909
AX-176799386	A08	0.00210422	6872380
AX-176805977	A07	0.00218341	24117720
AX-176807821	B07	0.00219795	30529877
AX-177639631	A07	0.00223489	61298594
AX-176806837	A07	0.00225091	38862807
AX-176814500	A08	0.00229683	3576545
AX-176820439	A08	0.00229683	98689414
AX-176821695	A08	0.00229683	98547513
AX-177638208	A08	0.00229683	98315632
AX-176803609	A01	0.00233846	104121701
AX-177638245	A07	0.00246302	24823943
AX-177637338	B07	0.00248221	32869118
AX-176817825	A07	0.00273915	19637966
AX-176816076	A07	0.00281896	28614251
AX-176808088	A07	0.00282605	27364019
AX-177638207	A08	0.00282979	97835514
AX-176796294	A07	0.00292109	19640950
AX-176805566	A07	0.00293436	28944423
AX-147258679	A07	0.00297804	106274380
AX-147258683	A07	0.00297804	106275534
AX-147258685	A07	0.00297804	106275894
AX-177643132	A07	0.00297804	106275030
AX-177644438	A07	0.00297804	131182920
AX-176792434	A07	0.00307571	19638551
AX-176793162	A07	0.00307571	19643686
AX-176794375	A07	0.00307571	19642232
AX-176794604	A07	0.00307571	19638601
AX-176794658	A07	0.00307571	19640936
AX-176794665	A07	0.00307571	19642386
AX-176795094	A07	0.00307571	19638538
AX-176796369	A07	0.00307571	27362842
AX-176796372	A07	0.00307571	19640240
AX-176796562	A07	0.00307571	19643081
AX-176796640	A07	0.00307571	28179489
AX-176797040	A07	0.00307571	19638659
AX-176797154	A07	0.00307571	19637684
AX-176797254	A07	0.00307571	19640814
AX-176798150	A07	0.00307571	27363412
AX-176798667	A07	0.00307571	19640484
AX-176798775	A07	0.00307571	19642392
AX-176798930	A07	0.00307571	19642017
AX-176799137	A07	0.00307571	19642093
AX-176799444	A07	0.00307571	19642243
AX-176799558	A07	0.00307571	19642480
AX-176799773	A07	0.00307571	19640308
AX-176800900	A07	0.00307571	19640247
AX-176801381	A07	0.00307571	19642289
AX-176801587	A07	0.00307571	19642385
AX-176801743	A07	0.00307571	19640311
AX-176802006	A07	0.00307571	19638931
AX-176802210	A07	0.00307571	19640099
AX-176802515	A07	0.00307571	19640852
AX-176802713	A07	0.00307571	19643540
AX-176803442	A07	0.00307571	19637754
AX-176803760	A07	0.00307571	19639954
AX-176804163	A07	0.00307571	19643753
AX-176804235	A07	0.00307571	27363568
AX-176805924	A07	0.00307571	19640180
AX-176806406	A07	0.00307571	19642919
AX-176806579	A07	0.00307571	19643319
AX-176806596	A07	0.00307571	19642457
AX-176806795	A07	0.00307571	27361575
AX-176807458	A07	0.00307571	19640244
AX-176807804	A07	0.00307571	19640922
AX-176807887	A07	0.00307571	19638276
AX-176808628	A07	0.00307571	19639330
AX-176808802	A07	0.00307571	19639920
AX-176808968	A07	0.00307571	19644214
AX-176810518	A07	0.00307571	19639966
AX-176810637	A07	0.00307571	19639624
AX-176811945	A07	0.00307571	19643347
AX-176812295	A07	0.00307571	19642463
AX-176812902	A07	0.00307571	19642779
AX-176812952	A07	0.00307571	19643559
AX-176813375	A07	0.00307571	19641176
AX-176814269	A07	0.00307571	27644129
AX-176814551	A07	0.00307571	19642265
AX-176814859	A07	0.00307571	19642394
AX-176814915	A07	0.00307571	19639068
AX-176815841	A07	0.00307571	18241987
AX-176815878	A07	0.00307571	19638419
AX-176817071	A07	0.00307571	19643186
AX-176817339	A07	0.00307571	19643922
AX-176818250	A07	0.00307571	19639453
AX-176818514	A07	0.00307571	19640491
AX-176818647	A07	0.00307571	19643594
AX-176820379	A07	0.00307571	19638044
AX-176823508	A07	0.00307571	19641844
AX-176823773	A07	0.00307571	19642844
AX-177637220	A07	0.00307571	19638912
AX-177637282	A07	0.00307571	19638586
AX-177637685	A07	0.00307571	19643617
AX-177637969	A07	0.00307571	27362912
AX-177638153	A07	0.00307571	19640863
AX-177638176	A07	0.00307571	27365504
AX-177638835	A07	0.00307571	19643562
AX-177638848	A07	0.00307571	19643644
AX-177638907	A07	0.00307571	19639561
AX-177639325	A07	0.00307571	27363529
AX-177639396	A07	0.00307571	19641213
AX-177639461	A07	0.00307571	27362795
AX-177639654	A07	0.00307571	27362105
AX-177639758	A07	0.00307571	19640160
AX-177640558	A07	0.00307571	19638180
AX-177644513	A07	0.00307571	19639405
AX-177644575	A07	0.00307571	19639299
AX-176801553	A07	0.00313554	24958364
AX-176806592	A07	0.00313554	30829137
AX-176811582	B02	0.00326141	15978723
AX-177638572	B07	0.0033652	23108944
AX-176793421	A07	0.00337789	54239494
AX-176791404	A08	0.00342431	102291963
AX-176796960	A07	0.00342677	26390001
AX-147228138	A07	0.00347671	28118653
AX-176817947	A07	0.00354438	101858265
AX-176812163	A07	0.00361804	28659304
AX-176806409	A07	0.00366634	19643690
AX-176812424	A07	0.00376205	43976708
AX-176817935	A07	0.00376205	96965539
AX-176800881	A07	0.00379737	19640285
AX-177638957	A07	0.00384235	19641822
AX-176815250	A07	0.00394239	28154366
AX-176817846	A07	0.00394239	28037619
AX-176793385	A07	0.004074	53299057
AX-176792710	A07	0.0040768	19641649
AX-176801387	A07	0.00411926	49364480
AX-176817932	A07	0.00420455	96048496
AX-176797221	A08	0.00426945	101225100
AX-176808079	A07	0.00427817	19639419
AX-177642385	B09	0.00436221	12659192
AX-176815269	A07	0.00436558	49701881
AX-176794442	B09	0.00447133	13151882
AX-177643146	B09	0.00447133	12518764
AX-147228333	A07	0.00452674	45819429
AX-147228341	A07	0.00452674	45942702
AX-176803234	A07	0.00452674	43817432
AX-176805714	A07	0.00452674	106118827
AX-176807670	A07	0.00452674	102567142
AX-176807772	A07	0.00452674	101547178
AX-177638242	A07	0.00452674	93445772
AX-176807727	A07	0.0045403	19634078
AX-176794984	A01	0.00455315	104070151
AX-177637534	B09	0.00482592	11016521
AX-176806498	B07	0.00483026	7562466
AX-176795278	B07	0.00483566	32658923
AX-177638082	B07	0.00483566	32871663
AX-147228434	A07	0.004875	54334742
AX-176794504	A07	0.004875	129311474
AX-176794936	A07	0.004875	105532652
AX-176799807	A07	0.004875	103258895
AX-176802597	A07	0.004875	106146502
AX-176812224	A07	0.004875	109791309
AX-176814495	A08	0.00491012	126884497
AX-176804678	A07	0.00492929	27815719
AX-176823633	B07	0.00497197	31156944
AX-147258684	A07	0.00510174	106275540
AX-176817941	A07	0.0051999	103194207
AX-176792278	A07	0.0053209	19638262
AX-176796811	A07	0.0053209	19639017
AX-177638946	A07	0.00535885	31006238
AX-176807223	A07	0.00575317	43231088
AX-176802118	A07	0.00580686	72951266
AX-147227779	A07	0.0058716	13714703
AX-177641897	A07	0.00587838	49886183
AX-177640777	A07	0.00587992	31122713
AX-176797598	B07	0.00594983	28207052
AX-176803142	B07	0.00596385	25682989
AX-176799215	A08	0.00602444	132071413
AX-147228228	A07	0.00611787	35350479
AX-177637880	B07	0.00631001	12758016
AX-176800926	A07	0.0063191	27363729
AX-176810227	B03	0.0063548	3732774
AX-176810836	A08	0.00651476	121290612
AX-177638966	A07	0.00654436	47907814
AX-176797133	A07	0.00668654	98689510
AX-177637177	A07	0.00674314	58642890
AX-176807359	A07	0.00681224	27918479
AX-176805027	A07	0.00696418	19640970
AX-176812218	A07	0.00738961	19100209
AX-176815246	A07	0.00762997	23798929
AX-176798213	A07	0.00765059	19641223
AX-176809163	A07	0.00765059	19634082
AX-176805052	A07	0.0076779	30058841
AX-177638107	B07	0.00771812	38604277
AX-176821998	A07	0.0079834	131185894
AX-176794108	A07	0.00798766	19639066
AX-177638786	A07	0.00819619	27363485
AX-176801484	A07	0.00823553	19639611
AX-176824167	A07	0.00823553	19638797
AX-177637731	B07	0.0086767	28000599
AX-176796114	A07	0.00874876	24547647
AX-176793983	A07	0.0087622	19638311
AX-176793953	A07	0.00889827	10048677
AX-176806530	B07	0.00903954	30845972
AX-176803647	B07	0.00904891	31569603
AX-176795007	A07	0.00910242	27363683
AX-176802982	A07	0.00928486	19640454
AX-177644547	B07	0.00933801	17400993
AX-176818629	A07	0.00941242	30058467
AX-176823879	B07	0.00965918	51307513
AX-176795072	A01	0.00999885	104310686
